# Supplementary material for: Development of Sarcophaga princeps Wiedemann (Diptera: Sarcophagidae) Under Constant Temperature and Its Implication in Forensic Entomology
Source: Insects. 2025 Nov 11;16(11):1153. doi: 10.3390/insects16111153 (PMC12653046; doi:10.3390/insects16111153)
Supplement: Supplementary file 1 [file insects-16-01153-s001.zip]

Archive with 4 entries (3 files):
- Supplementary Materials/Table S1 developmental duration data of S. princeps.xlsx
- Supplementary Materials/Table S2 larval body length data of S. princeps.xlsx
- Supplementary Materials/Table S3 pupae data of S. princeps.xlsx
- Supplementary Materials/
