# Supplementary material for: Development of Sarcophaga princeps Wiedemann (Diptera: Sarcophagidae) Under Constant Temperature and Its Implication in Forensic Entomology
Source: Insects. 2025 Nov 11;16(11):1153. doi: 10.3390/insects16111153 (PMC12653046; doi:10.3390/insects16111153)
Supplement: Supplementary file 1 [file insects-16-01153-s001.zip › Supplementary Materials/Table S1 developmental duration data of S. princeps.xlsx]

## Sheet: Developmental duration
Developmental stages	16°C					19°C					22°C					25°C					28°C					31°C					34°C
	R1	R2	R3	M	SD	R1	R2	R3	M	SD	R1	R2	R3	M	SD	R1	R2	R3	M	SD	R1	R2	R3	M	SD	R1	R2	R3	M	SD	R1	R2	R3	M	SD
First-instar	44	40	40	41.3333	2.3094	24	32	28	28	4	20	20	24	21.3333	2.3094	16	20	20	18.6667	2.3094	12	16	16	14.6667	2.3094	12	12	16	13.3333	2.3094	12	12	12	12	0
Second-instar	48	44	44	45.3333	2.3094	28	28	32	29.3333	2.3094	20	24	24	22.6667	2.3094	16	20	16	17.3333	2.3094	12	20	16	16	4	16	16	12	14.6667	2.3094	12	16	12	13.3333	2.3094
Third-instar before wandering	163	132	153	149.333	15.8219	107	116	104	109	6.245	87	98	94	93	5.56776	71	67	75	71	4	61	55	58	58	3	50	54	52	52	2	44	40	52	45.3333	6.1101
Wandering	58	72	51	60.3333	10.6927	45	40	48	44.3333	4.04145	35	50	40	41.6667	7.63763	28	35	22	28.3333	6.50641	30	24	20	24.6667	5.03322	22	24	28	24.6667	3.05505	24	22	19	21.6667	2.51661
Pupa	839	750	792	793.667	44.5234	511	515	505	510.333	5.03322	369	384	398	383.667	14.5029	263	271	310	281.333	25.1462	257	242	230	243	13.5277	221	230	216	222.333	7.0946	217	222	225	221.333	4.04145
Total duration	1152	1038	1080	1090	57.6541	715	731	717	721	8.7178	531	576	580	562.333	27.2091	394	413	443	416.667	24.7049	372	357	340	356.333	16.0104	321	336	324	327	7.93725	309	312	320	313.667	5.68624
First ecdysis	44	40	40	41.3333	2.3094	24	32	28	28	4	20	20	24	21.3333	2.3094	16	20	20	18.6667	2.3094	12	16	16	14.6667	2.3094	12	12	16	13.3333	2.3094	12	12	12	12	0
Second ecdysis	92	84	84	86.6667	4.6188	52	60	60	57.3333	4.6188	40	44	48	44	4	32	40	36	36	4	24	36	32	30.6667	6.1101	28	28	28	28	0	24	28	24	25.3333	2.3094
Wandering	255	216	237	236	19.5192	159	176	164	166.333	8.73689	127	142	142	137	8.66025	103	107	111	107	4	85	91	90	88.6667	3.21455	78	82	80	80	2	68	68	76	70.6667	4.6188
Pupariation	313	288	288	296.333	14.4338	204	216	212	210.667	6.1101	162	192	182	178.667	15.2753	131	142	133	135.333	5.85947	115	115	110	113.333	2.88675	100	106	108	104.667	4.16333	92	90	95	92.3333	2.51661
Eclosion	1152	1038	1080	1090	57.6541	715	731	717	721	8.7178	531	576	580	562.333	27.2091	394	413	443	416.667	24.7049	372	357	340	356.333	16.0104	321	336	324	327	7.93725	309	312	320	313.667	5.68624

## Sheet: eclosion rate
34°C
pupae count	Eclosion count	Survival rate	SD
213	112	0.525822
186	89	0.478495
195	101	0.517949
		0.507422	0.0253589
