# Supplementary material for: Development of Sarcophaga princeps Wiedemann (Diptera: Sarcophagidae) Under Constant Temperature and Its Implication in Forensic Entomology
Source: Insects. 2025 Nov 11;16(11):1153. doi: 10.3390/insects16111153 (PMC12653046; doi:10.3390/insects16111153)
Supplement: Supplementary file 1 [file insects-16-01153-s001.zip › Supplementary Materials/Table S2 larval body length data of S. princeps.xlsx]

## Sheet: 16
time (h)	R1					R2					R3					M	SD
0	3.06	3.25	2.98	3.42	3.71	4.03	3.82	3.15	3.93	3.27	2.93	3.45	3.98	4.06	3.27	3.48733	0.400223
4	5.3	5.06	5.48	4.35	4.54	4.46	4.62	4.31	4.29	3.85	3.64	4.34	4.03	4.25	3.7	4.41467	0.536934
8	4.65	4.24	5.35	5.37	4.62	4.92	5.15	4.62	5.12	4.93	4.35	5.04	3.98	4.72	4.33	4.75933	0.415717
12	5.38	5.32	4.27	5.03	4.91	5.63	5.71	5.33	4.85	4.71	6.07	5.84	5.38	5.73	5.05	5.28067	0.482101
16	5.67	5.88	5.07	4.98	5.68	6.37	5.19	5.33	5.42	6.05	5.71	6.1	6.09	4.38	5.95	5.59133	0.530214
20	6.47	6.56	6.38	5.94	6.25	6.01	5.14	5.84	4.98	5.57	5.43	5.37	6.05	5.98	6.09	5.87067	0.479396
24	6.42	5.83	6.27	5.39	6.38	6.49	5.94	6.07	5.75	6.31	6.6	5.46	6.33	5.06	6.07	6.02467	0.450537
28	6.06	6.87	6.71	6.34	6.83	6.15	6.26	6.67	5.62	6.18	6.31	6.51	5.13	5.78	6.05	6.23133	0.474053
32	6.54	5.78	6.72	6.83	6.27	5.78	6.62	6.85	6.73	5.97	6.79	6.42	7.04	6.05	6.88	6.48467	0.417884
36	6.45	6.74	5.98	7.11	6.17	6.31	7.11	6.95	7.24	6.8	6.79	7.93	6.36	6.84	6.59	6.758	0.487972
40	6.74	6.47	6.38	6.85	7.63	7.06	6.99	8.26	7.35	7.07	7.97	7.67	6.52	7.03	7.52	7.16733	0.556936
44	7.68	5.68	7.32	7.21	6.45	7.96	7.06	7.8	8.61	8.77	8.29	7.36	8.05	8.2	7.38	7.588	0.812335
48	7.5	7.72	8.03	7.48	7.74	8.25	9.3	7.35	8.78	6.9	8.16	7.23	7.49	8.3	7.03	7.81733	0.658445
52	7.21	7.97	8.03	7.67	8	6.18	8.37	8.5	8.32	7.25	9.04	8.61	9.46	9.17	6.99	8.05133	0.887765
56	9.53	8.08	8.32	8.38	8.97	8.79	8.3	8.54	7.95	8.63	8.59	8.9	8.98	8.45	9.24	8.64333	0.430161
60	8.31	8.34	9.79	9.28	9.17	9.05	9.49	9.32	8.79	9.71	9.85	10.24	9.89	10.16	8.88	9.35133	0.603382
64	9.56	9.89	9.72	9.34	9.27	9.44	10.32	10.28	8.59	10.1	10.64	10.86	11.24	9.56	10.32	9.942	0.690623
68	9.61	9.99	9.92	8.78	9.37	11.19	10.26	10.84	10.11	10.14	11.09	11.27	10.13	10.92	9.47	10.206	0.735506
72	9.83	9.5	9.77	9.86	9.85	9.51	9.89	12.03	11.15	10.78	11.18	11.94	10.77	10.85	11.03	10.5293	0.845462
76	11.69	11.05	9.19	10.12	10.32	9.95	10.03	10.46	11.93	10.08	11.23	11.49	11.47	10.96	12.5	10.8313	0.90145
80	12.16	11.7	10.98	11.39	12.05	11.8	11.26	10.28	10.39	10.95	11.64	12.35	10.64	9.66	10.11	11.1573	0.813691
84	11.04	11.69	10.47	12.05	11.83	9.82	10.69	13.75	11.32	10.99	12.31	13.91	13.68	11.39	12.01	11.7967	1.21662
88	11.45	11.88	12.15	12.33	11.91	12.05	14.41	15.11	14.08	13.36	13.5	11.41	11.28	10.97	13.79	12.6453	1.28868
92	11.7	11.81	12.05	11.93	12.21	11.63	10.67	15.04	15.1	14.46	14.66	16.17	14.96	14.05	10.05	13.0993	1.89152
96	11.37	11.23	13.67	14.22	13.85	12.69	15.26	14.84	13.47	13.05	14.13	13.73	13.36	16.05	13.6	13.6347	1.27678
100	13.17	13.75	13.76	14.39	11.45	13.77	14.99	13.85	14.32	13.21	13.41	13.69	15.1	14.46	16.9	14.0147	1.18074
104	14.34	13.36	14.64	15.08	14.39	16.08	15.21	15.82	14.78	14.51	14.94	15.74	14.36	15.85	15.53	14.9753	0.744493
108	14.28	13.95	15.62	15.03	14.17	15.56	17.61	15.25	16.95	15.38	17.28	16.78	14.69	17.39	15.98	15.728	1.22521
112	15.2	14.31	14.46	15.08	13.79	16.23	16.87	17.82	17.89	17.73	17.43	18.65	17.98	18.84	19.05	16.7553	1.77449
116	14.11	16.19	17.24	17.02	17.19	17.64	16.89	16.41	16.83	16.3	17.13	17.31	18.08	17.15	18.45	16.9293	0.989967
120	16.96	15.75	17.38	18.35	15.28	16.83	17.39	17.16	17.97	17.35	17.16	17.65	17.39	17.78	18.06	17.2307	0.814752
124	18.48	15.96	16.27	14.13	17.74	16.41	17.57	17.32	16.85	18.33	17.66	17.83	18.25	18.58	18.43	17.3207	1.22013
128	15.7	16.87	17.6	18.32	17.91	16.49	17.58	18.83	17.5	16.94	19.05	17.74	16.49	17.07	18.6	17.5127	0.943742
132	18.16	16.32	17.98	18.03	17.83	16.88	18.76	16.79	18.03	18.35	17.07	18.18	18.21	19.32	20.05	17.9973	0.970416
136	18.35	18.72	16.34	17.25	17.98	17.47	18.83	18.04	15.21	15.95	19.08	20.73	17.84	19.97	19.65	18.094	1.51264
140	19.81	18.8	18.32	17.54	17.93	17.74	16.38	18.4	15.38	16.92	19.85	19.15	19.93	20.39	20.09	18.442	1.48173
144	18.36	18.84	17.69	18.08	18.15	19.2	18.18	18.99	20.24	19.13	17.89	19.36	17.31	18.2	18.59	18.5473	0.753065
148	20.97	19.58	16.77	18.92	19	18.49	18.6	15.72	16.38	15.92	17.64	20.02	20.33	21.44	20.16	18.6627	1.8318
152	18.67	20.17	17.87	19.32	18.53	17.71	18.25	18.37	18.45	17.92	20.39	19.52	18.21	19.37	18.27	18.7347	0.828543
156	20.34	19.02	18.93	19.92	19.35	19.27	16.87	17.99	17.08	17.35	18.54	19.99	21.28	17.02	17.46	18.694	1.36503
160	17.41	19.58	18.92	18.76	19.03	17.97	17.37	19.21	16.08	18.87	21.14	19.13	20.39	20.41	19.86	18.942	1.32127
164	17.88	18.49	18.35	17.32	17.15	18.2	17.48	19.12	19.41	21.33	19.77	20.05	20.13	19.86	21.53	19.0713	1.38307
168	17.52	18.84	17.39	17.92	18.05	18.73	17.89	16.33	16.98	19.15	20.81	20.92	20.33	19.81	17.15	18.5213	1.43395
172	17.95	17.76	19.62	18.34	19.35	18.45	20.08	18.03	16.35	18.87	19.75	18.49	18.16	19.44	17.69	18.5553	0.982118
176	18.45	18.39	18.69	17.59	18.93	15.79	15.32	19.25	18.93	17.86	20.06	18.26	21.06	15.94	18.76	18.2187	1.56196
180	18.16	19.17	19.35	19.44	18.95	17.7	17.87	18.85	18.04	18.33	16.39	17.62	14.61	15.58	18.59	17.91	1.40012
184	19.65	18.59	21.67	17.61	16.93	16.31	18.85	17.15	17.74	17.03	17.92	18.64	17.32	17.11	16.39	17.9273	1.39718
188	20.24	20.49	18.02	15.59	19.36	15.91	15.25	14.38	16.52	17.78	19.12	16.94	17.32	16.58	18.11	17.4407	1.81906
192	17.15	16.06	17.38	16.56	17.01	16.87	18.68	17.19	17.03	16.51	18.06	16.53	18.81	16.61	20.92	17.4247	1.2477
196	17.64	16.64	17.25	16.3	16.92	18.57	16.41	17	16.89	16.35	19.81	19.25	16.39	15.48	15.92	17.1213	1.22277
200	16.58	17.35	17.03	16.65	17.02	15.8	14.66	17.3	15.54	14.55	17.66	18.74	15.52	18.56	17.78	16.716	1.28308
204	17.04	16.57	14.57	16.68	15.03	18.56	16.95	17.65	13.88	14.79	17.76	18.37	18.13	14.31	14.98	16.3513	1.60997
208	15.02	17.24	18.18	15.79	16.35	16.5	18.98	17	17.38	16.05	11.96	16.46	17.27	15.38	15.29	16.3233	1.62394
212	15.31	16.87	16.13	15.8	16.73	17.03	15.47	15.11	17.9	16.55	15.17	14.34	15.71	16.93	17.02	16.138	0.96427
216	17.32	16.25	15.58	14.59	17.09	16.48	15.23	15.49	13.27	15.92	17.5	17.93	16.11	18.14	19.44	16.4227	1.54505
220	16.69	16.06	15.78	15.34	16.05	16.47	17.4	16.42	16.59	17.03	11.9	11.09	15.38	15.21	15.77	15.5453	1.76496
224	17.47	16.6	14.31	15.28	16.21	14.96	16.04	13.12	16.49	13.85	15.55	15.41	15.04	14.4	11.91	15.1093	1.44026
228	18.12	15.07	15.61	16.98	16.03	16.47	17.4	16.42	16.59	17.03	11.03	17.53	12.21	16.82	16.51	15.988	1.93788
232	16.42	14.94	16.79	15.81	16.33	18.21	15.9	16.8	15.39	16.03	17.18	16.33	16.59	17.22	17.03	16.4647	0.807827
236	18.18	14.94	16.79	15.81	16.33	18.21	15.9	16.8	15.39	16.03	17.81	14.3	16.92	14.85	15.23	16.2327	1.21503
240	15.95	16.79	17.88	14.44	15.03	16.8	15.22	13.15	13.45	14.62	18.31	17.84	14.22	17.5	13.52	15.648	1.76767
244	16.74	17.03	15.58	14.46	15.59	17.1	16.23	13.67	14.38	15.25	15.39	17.44	15.47	14.02	18.31	15.7773	1.34809
248	13.3	15.1	14.04	13.95	14.23	15.3	14.32	13.59	15.44	13.72	16.21	15.54	16	14.51	14.49	14.6493	0.898447
252	16.29	14.49	16.1	14.58	16.02	15.44	15.41	15.23	15.01	14.92	18.9	16.59	14.2	15.93	17.21	15.7547	1.20583
256	15.32	14.1	13.39	15.25	14.15	17.66	14.21	19.08	16.86	20.74	15.48	14.39	13.79	14.72	11.03	15.3447	2.40783
260	17.03	14.32	13.89	15.21	14.15	15.14	17.03	14.83	13.89	15.05	16.52	15.59	11.93	15.1	16.08	15.0507	1.34183
264	18.31	12.9	17.22	13.59	14.46	17.24	13.64	15.38	14.85	15.06	17.51	14.53	13.76	14.26	16.25	15.264	1.66337
268	15.01	13.66	15.12	16.43	15.09	14.19	14.07	16.7	13.2	15.72	17.04	15.28	15.02	13.66	13.01	14.88	1.24822
272	15	13.42	13.71	12.78	14.05	15.28	16.67	14.23	13.79	14.89	13.88	13.79	14.68	14.57	13.92	14.3107	0.924751
276						14.99	16.45	14.4	16.6	15.03						15.494	0.975105
280						14.95	14.89	14.35	15.29	15.03						14.902	0.344267
284						15.14	15.88	15.8	13.68	14.43						14.986	0.935457

## Sheet: 19
time (h)	R1					R2					R3					M	SD
0	3.43	2.95	3.38	3.64	3.55	4.15	3.98	4.3	3.86	3.45	3.11	3.53	4.27	3.51	2.97	3.60533	0.433373
4	4.84	3.96	4.58	4.33	4.07	5.56	4.23	4.78	4.93	4.81	4.54	4.39	3.83	4.22	4.45	4.50133	0.441327
8	5.41	5.48	5.54	5.18	5.56	5.44	5.35	5.08	5.12	4.65	5.03	5.39	3.87	4.55	4.79	5.096	0.465507
12	5.96	6.42	6.21	5.96	5.38	5.13	5.22	5.34	5.49	5.05	5.92	6.11	5.98	6.07	6.03	5.75133	0.436608
16	5.92	6.19	6.34	6.28	6.17	5.69	6.16	5.58	5.94	6.07	6.24	6.42	6.03	6.18	6.17	6.092	0.230099
20	6.3	6.45	6.57	6.48	6.19	6.08	6.72	5.94	6.33	6.27	6.63	6.54	6.58	6.19	6.42	6.37933	0.219267
24	7.11	7.68	7.45	7.38	7.55	5.78	5.86	6.91	7.05	7.03	6.76	6.65	7.06	6.88	6.95	6.94	0.539179
28	7.24	8.27	7.25	7.38	7.59	7.17	7.19	7.71	6.66	7.28	7.57	7.05	7.15	7.06	6.87	7.296	0.38217
32	7.96	8.71	6.81	8.15	8.34	8.08	7.96	8.55	8.63	8.34	9.01	7.47	8.58	8.06	7.93	8.172	0.540175
36	8.84	9.98	8.92	9.39	8.59	8.09	8.8	8.79	8.23	8.44	8.97	8.52	8.48	8.76	7.85	8.71	0.51766
40	9.53	9.73	9.9	9.48	9.61	7.92	8.93	8.16	8.55	8.49	8.89	9.93	9.63	9.35	9.42	9.168	0.63893
44	10.29	10.6	10.4	10.38	10.52	10.19	9.85	10.01	9.33	8.15	9.97	9.87	10.15	9.93	10.05	9.97933	0.597034
48	11.21	9.27	9.65	10.97	11.02	11.3	11.08	10.86	10.14	11.36	10.62	8.84	8.97	10.33	11.65	10.4847	0.912797
52	10.88	11.93	11.94	10.21	9.22	10.64	11.6	11.33	10.95	11.22	10.28	10.68	10.94	11.35	10.97	10.9427	0.702205
56	10.54	11.28	13.47	10.86	11.27	13.12	12.61	11.85	12.05	12.13	11.78	11.21	10.8	11.39	11.55	11.7273	0.840225
60	13.45	12.3	13.51	12.86	13.25	12.27	10.55	13.58	11.76	10.9	11.25	13.54	13.78	11.32	12.08	12.4267	1.08742
64	13.63	12.88	14.44	13.98	14.57	12.75	12.44	13.46	12.89	13.47	13.25	13.68	13.25	12.77	14.45	13.4607	0.670314
68	16.09	15.4	17.08	16.38	15.72	14.3	11.38	13.83	13.01	13.25	14.52	15.17	15.28	12.77	14.45	14.5753	1.53509
72	14.19	15.01	16.95	14.86	15.37	16.32	15.09	18.32	14.29	17.58	15.75	15.68	14.31	15.79	16.21	15.7147	1.20939
76	16.55	14.76	14.68	15.31	15.01	17.7	18.68	16.17	17.73	17.26	16.36	16.18	16.25	16.11	16.09	16.3227	1.14653
80	15.92	16.38	15.53	15.49	16.08	16.81	17.09	18.54	17.69	17.55	16.05	16.88	16.05	16.01	16.82	16.5927	0.860884
84	14.86	17.06	16.75	18.97	17.32	18.1	17.18	17.89	17.12	16.69	16.79	16.77	17.48	18.05	16.92	17.1967	0.911441
88	17.01	18.26	17.93	18.85	17.88	14.87	16.18	16.76	19.16	17.33	17.01	18.26	17.93	18.85	17.88	17.6107	1.12589
92	17.78	17.88	19.48	18.58	18.53	18.99	18.06	20.2	16.31	18.37	17.53	17.73	17.09	18.05	17.97	18.17	0.940327
96	16.24	17.38	19.68	18.45	18.39	17.9	18.08	17.74	18.15	17.93	19.2	19.04	18.98	19.21	18.31	18.312	0.859919
100	18.53	19.05	19.21	18.54	17.65	19.74	19.52	19.78	17.06	18.63	17.28	18.32	18.56	17.33	17.96	18.4773	0.887037
104	17.39	18.38	19.43	17.54	18.33	18.39	18.57	17.9	18.05	17.93	19.56	18.79	18.97	19.32	19.07	18.508	0.675661
108	16.51	17.8	17.85	17.94	18.88	19.33	18.88	19.43	18.56	18.97	20.17	19.28	18.79	19.86	18.93	18.7453	0.920651
112	19.66	17.81	17.93	18.21	18.08	19.77	18.62	19.37	19.25	18.55	18.02	18.27	20.64	19.97	19.53	18.912	0.882158
116	18.21	18.79	17.35	18.69	18.71	17.91	18.08	17.12	20.75	20.33	19.25	18.86	18.26	18.87	19.33	18.7007	0.977705
120	19.26	18.32	18.31	17.44	16.03	19.95	18.82	18.1	16.21	16.38	17.92	16.98	20.3	19.28	17.76	18.0707	1.31616
124	17.93	16.17	15.83	15.94	15.52	18.67	17.35	19.05	16.97	18.21	19.1	19.43	19.44	16.73	18.52	17.6573	1.38837
128	18.26	18.77	17.18	17.29	17.59	17.11	16.84	15.36	15.82	16.04	18.72	17.67	18.39	16.67	18.25	17.3307	1.0555
132	16.38	15.33	17.06	16.82	15.26	18.59	18.84	17.94	16.39	17.97	16.34	17.78	17.32	18.05	17.75	17.188	1.08984
136	16.82	14.55	15.78	16.03	16.55	17.77	16.59	18.32	18.56	19.43	15.71	16.83	16.56	16.83	14.77	16.74	1.3465
140	13.87	14.56	15.6	14.48	15.02	17.33	15.31	18.65	16.24	18.91	19.14	16.61	17.28	16.53	16.85	16.4253	1.64739
144	18.5	15.66	17.19	15.98	16.66	19.54	19.21	16.41	14.65	15.81	16.02	19.49	19.83	17.47	18.33	17.3833	1.66509
148	19.43	17.13	17.42	16.07	16.92	14.94	15.06	15.23	15.82	15.01	19.13	17.34	17.14	18.19	17.89	16.848	1.46375
152	17.16	17.83	16.95	17.05	17.11	15.55	13.07	14.47	16.88	15.32	19.61	14.61	13.02	13.86	13.97	15.764	1.92737
156	17.59	15.13	14.53	14.24	15.07	18.89	19.52	19.1	19.63	19.38	15.72	16.72	16.83	16.33	15.97	16.9767	1.91702
160	15.14	15.59	15.42	13.31	14.28	16.11	18.46	16.55	17.32	16.94	15.81	18.03	16.83	17.72	15.91	16.228	1.4006
164	16.42	15.73	14.72	15.85	14.29	16.47	16.76	18.32	17.55	17.28	17.47	18.18	17.39	17.65	17.92	16.8	1.21627
168	16.1	16.83	16.65	15.94	16.03	17.17	15.29	16.21	16.64	15.83	17.1	17.14	19.21	17.38	16.65	16.678	0.915222
172	15.88	14.91	15.38	15.26	14.98	13.48	13.22	14.03	14.06	13.98	17.89	17.14	16.65	17.03	17.22	15.4073	1.50127
176	15.27	14.85	15.39	14.44	13.95	16.61	15.09	14.28	14.93	15.25	17.75	15.83	16.66	15.3	15.71	15.4207	0.992698
180	15.96	13.84	13.7	15.91	14.22	17.78	14.43	15.05	15.69	16.08	15.83	15.89	15.76	15.94	14.47	15.37	1.07775
184	15.14	15.1	15.32	14.85	13.97	17.04	19.49	16.35	14.64	15.38	15.38	13.08	14.04	14.52	14.13	15.2287	1.52571
188	16.8	15.59	15.38	14.72	13.79	16.2	15.71	15.86	16.06	15.55	18.39	16.99	17.52	17.48	16.63	16.178	1.17045
192	15.27	15.36	14.38	16.01	13.08	15.56	17.03	15.47	14.7	15.01	14.67	16.15	16.8	15.38	16.05	15.3947	0.986363
196	15.56	13.74	13.97	14.05	14.21	15.12	15.21	16.44	12.86	13.91	17.04	16.23	15.88	16.05	16.39	15.1107	1.24465
200	16.19	15.3	14.86	15.21	16.02	14.38	15.59	15.27	16.03	14.95	18.5	15.65	18.17	17.15	16.79	16.004	1.19244
204	11.13	12.56	12.73	12.05	12.25	16.2	13.37	14.28	13.9	14.46	13.28	12.99	13.36	14.05	14.27	13.392	1.21901
208	13.18	14.25	14.39	15.08	15.11	12.79	15.04	14.48	15.46	13.32	15.44	12.49	13.38	14.27		14.1914	0.998213
212	14.32	13.84	16.62	14.91	15.56	16.39	16.35	15.28	15.84	14.97	16.81	14.66	15.39	14.52	13.28	15.2493	1.03833
216	15.59	13.33	14.08	13.69	13.45	11.38	12.97	15.56	14.43	14.09	16.64	13.73	14.58	15.23	14.47	14.2147	1.26365
220	14.13	13.47	13.86	13.39	14.05	15.64	15.31	13.98	14.32	14.91	16.79	15.03	12.78	13.58	14.44	14.3787	1.02055
224											15.13	14.34	14.28	13.69	13.75	14.238	0.580147

## Sheet: 22
time (h)	R1					R2					R3					M	SD
0	3.61	3.05	2.78	2.94	3.34	3.75	4.24	4.35	4.14	3.92	3.6	3.21	3.15	2.98	3.3	3.49067	0.501177
4	4.74	5.02	5.37	4.08	4.79	5.32	5.54	5.12	4.97	4.78	4.52	4.15	3.98	3.93	4.05	4.69067	0.545009
8	5.36	5.79	5.92	5.39	5.62	5.89	5.68	5.43	4.98	5.93	4.75	4.64	4.54	5	5.38	5.35333	0.47183
12	6.22	6.13	6.04	5.61	6.09	6.1	5.57	6.12	6.3	5.77	6.17	6.8	6.57	7.18	6.34	6.20067	0.420637
16	6.2	7.1	6.72	6.38	6.62	7.36	5.75	6.73	6.91	5.92	6.07	6.54	7.49	6.82	6.33	6.596	0.503301
20	7.26	6.86	6.57	7.53	6.02	7.49	7.43	6.82	7.34	6.73	7.34	7.58	6.44	6.59	6.98	6.99867	0.470059
24	6.54	6.75	7.03	7.48	7.69	8.24	7.81	8.23	8.43	7.92	6.67	8.84	7.55	9.64	7.58	7.76	0.845931
28	6.83	7.99	6.97	7.58	7.77	9.37	8.83	7.89	8.79	8.67	9.52	9.18	9	8.96	9.33	8.44533	0.875401
32	8.02	8.36	8.27	8.15	8.7	10.1	10.28	9.91	9.38	8.93	11.17	10.95	11.08	9.1	9.33	9.44867	1.08491
36	9.99	10.93	9.58	9.35	9.86	12.36	10.54	9.41	9.3	10.05	10.17	10.55	10.47	10.38	10.59	10.2353	0.774568
40	10.29	14.48	10.08	10.69	10.52	8.69	10.88	10.06	15.84	9.91	9.92	13.78	10.31	14.62	13.21	11.552	2.19454
44	12.28	11.59	11.17	11.5	11.74	11.24	11.92	14.04	12.38	14.91	9.98	12.26	13.72	14.44	15.05	12.548	1.5229
48	11.16	11.68	12.51	11.91	12.65	12.16	11.68	13.51	13.24	12.65	15.13	15.83	16.64	15.88	16.21	13.5227	1.88723
52	14.16	15.05	14.6	14.02	13.31	13.15	14.4	14.32	13.61	12.67	17.44	15.51	17.25	16.38	15.92	14.786	1.45481
56	18	16	15.08	14.73	17.05	14.32	13.79	15.01	13.33	14.29	15.07	18.84	17.98	17.35	18.09	15.9287	1.79815
60	16.67	15.67	16.16	15.62	17.09	17.29	18.38	18.03	16.86	17.36	18.29	17.38	18.03	17.68	17.65	17.2107	0.877622
64	14.38	17.41	16.17	16.64	18.39	17.18	19.42	17.37	19.82	18.79	17.18	19.42	17.37	19.82	18.79	17.8767	1.52642
68	18.09	17.34	17.32	18.54	17.11	14.31	18.31	17.99	18.92	19.45	15.05	17.86	17.72	20.4	20.34	17.9167	1.6601
72	15.19	16.74	18.21	16.07	17.86	18.15	17.67	19.32	20.02	19.05	20.05	16.71	19.82	18.5	17.72	18.072	1.45795
76	16.53	17.88	18.4	17.27	18.47	16.43	19.38	18.42	17.97	19.33	18.84	19.55	18.25	17.99	18.57	18.2187	0.932852
76	16.74	17.95	17.29	17.33	19.1	18.4	18.13	19.23	19.32	17.66	18.4	18.13	19.23	19.32	17.66	18.2593	0.838361
84	19.51	19.59	18.68	17.63	15.49	17.18	18.86	17.23	17.05	17.25	18.99	18.95	19.09	18.9	19.07	18.2313	1.17717
88	19.88	19.822	18.27	17.82	18.98	17.09	17.17	18.01	17.6	18.32	19.67	19.36	19.52	19.8	17.79	18.6068	1.01451
92	18.44	16.78	19.71	18.52	18.99	18.48	19.6	19.95	20.57	17.95	20.13	18.42	18.66	18.21	18.25	18.844	0.986602
96	18.48	16.78	18.92	17.65	18.53	18.69	18.78	17.29	17.36	19.31	19.24	19.84	18.38	19.06	18.87	18.4787	0.85332
100	18.31	15.57	17.26	17.53	16.45	16.44	20.28	15.19	18.76	17.32	19.33	17.74	19.03	16.86	16.39	17.4973	1.43276
104	16.76	16.66	15.33	16.77	17.26	15.62	17.32	15.91	15.95	16.95	19.27	18.46	16.2	17.41	16.87	16.8493	1.04031
108	16.01	17.24	15.21	15.39	14.48	17.67	16.37	15.21	17.31	16.08	18.48	18.05	15.2	15.64	14.35	16.1793	1.29503
112	16.04	17.62	18.84	15.36	14.21	18.28	15.21	18.36	17.93	16.62	18.31	16.69	18.88	19.52	17.36	17.282	1.5469
116	11.6	15.23	17.77	17.36	16.91	16.02	15.83	16.07	14.09	16.03	16.15	15.36	14.34	11.66	13.38	15.1867	1.85956
120	15.88	14.44	13.92	14.42	13.28	16.85	14.22	15.44	15.38	14.73	14.94	15.39	14.27	14.59	15.08	14.8553	0.867681
124	14.92	13.92	13.37	14.08	13.12	16.19	15.78	13.27	14.73	13.92	16.87	12.89	13.35	14.76	16.09	14.484	1.26464
128	12.95	16.28	13.21	13.3	12.86	17.66	13.42	14.21	15.86	13.03	16.3	15.31	11.14	15.05	13.34	14.2613	1.74419
132	11.6	15.23	17.77	15.38	16.25	13.64	15.09	16.63	15.98	14.53	15.25	15.16	16.18	15.75	14.08	15.2347	1.43308
136	12.15	11.82	14.44	13.28	12.81	15.01	15.55	15.85			13.24	12.65	14.02	15.88	14.59	13.9454	1.39619
140	12.04	11.95	11.38			13.43	15.08				14.61	17.03	17.44	17.31	15.82	14.609	2.31771
144	12.3	16.16	15.12	16.83	15.36	13.77	16.03	13.95	14.08	13.86	13.31	13.77	12.27			14.37	1.43216
148	14.58	14.27	15.62	15.01	13.83	14.79	16.8	16.71	14.98	13.22	12.22	15.16	14.39	12.82		14.6	1.31495
152	14.79	15.63	15.12	14.23	14.47	14.17	13.36	14.8	13.98	13.86	14.96	15.59	15.07	16.16		14.7279	0.772162
156	13.77	16.03	13.95	14.08	13.86	13.29	13.32	17.36			14.55	14.94	13.92	14.08	13.97	14.3938	1.1417
160	14.79	16.8	16.71	14.98	13.22	16.39	16.02	15.15	15.08		14.95	14.65	15.7	16.83	16.07	15.5243	1.02428
164	14.17	13.36	14.8	13.98	13.86	14.39	15.25	16.42	14.44	13.85	14.45	15.33	13.89			14.4762	0.812491
168	15.89	14.07	15.03	14.77	14.75	16.26	13.77	14.31	13.98	13.86	12	15.71	15.12	15.1		14.6157	1.07956
172	14.38	12.15	11.39	14.33	13.76	16.59	16.66	15.35			14.27	14.09	13.97	14.16		14.2583	1.52131
176	13.28	11.18	12.7	11.94	12.18	14.52	16.73	15.28								13.4763	1.88543

## Sheet: 25
time (h)	R1					R2					R3					M	SD
0	3.65	3.22	3.62	2.83	2.79	2.98	3.07	3.61	3.41	3.22	3.9	4.04	3.65	3.78	3.25	3.40133	0.386484
4	4.98	4.94	5.09	5.26	4.86	4.4	4.96	4.83	4.77	4.79	5.14	4.42	5.04	4.08	5.03	4.83933	0.316735
8	5.89	4.89	5.68	5.38	5.55	5.38	6.08	5.58	5.69	5.92	4.54	4.94	5.38	5.13	5.09	5.408	0.428522
12	6.64	6.33	6.23	6.64	6.37	7.14	7.45	6.19	6.59	7.08	6.92	5.88	6.42	6.7	5.82	6.56	0.457181
16	7.5	6.44	6.94	7.08	6.72	8.71	9.59	8.63	7.45	7.79	6.62	6.08	7.01	7.04	7.13	7.382	0.94824
20	8.93	8.96	9.01	8.3	8.46	8.96	8.81	9.05	8.28	9.07	8.56	7.83	7.51	8.38	8.92	8.602	0.474269
24	8.66	9.94	9.44	9.17	8.76	8.78	9.88	9.56	9.23	10.01	9.98	9.77	10.48	9.14	8.55	9.42333	0.583483
28	9.55	10.39	10.19	11.27	11.37	10.36	11.31	9.6	10.86	9.94	9.81	9.51	10.69	9.85	11.27	10.398	0.688738
32	11.42	12.87	12.07	12.43	10.55	12.12	12.81	12.45	11.24	11.03	11.14	11.84	12.83	10.97	12.73	11.9	0.787174
36	12.1	12.86	11.33	12.95	12.71	13.67	14.52	15.38	13.6	15.39	14.96	13.28	15.01	14.97	13.12	13.7233	1.25948
40	14.25	13.92	14.33	13.39	13.68	16.85	17.68	17.32	14.38	15.73	15.83	17.06	15.24	16.08	15.92	15.444	1.40058
44	17.09	16.04	15.17	15.93	16.04	16.62	16.26	17.35	17.5	16.86	16.66	17.13	17.34	16.65	17.18	16.6547	0.657016
48	15.1	16.12	17.18	14.21	16.22	16.63	17.44	16.64	16.43	15.58	18.09	18.58	19.45	18.5	18.93	17.0067	1.49456
52	16.44	17.59	15.89	16.21	17.3	17.34	19.42	18.99	18.6	19.05	18.24	19.59	18.8	17.93	17.16	17.9033	1.17833
56	17.55	18.04	17.91	16.93	17.84	16.35	18.39	17.42	18.85	19.58	19.33	17.63	19.39	18.03	17.89	18.0753	0.90941
60	19.6	20.15	14.73	15.63	15.99	20.02	19.14	18.55	18.21	19.07	17.93	16.68	17.44	19.78	18.65	18.1047	1.68801
64	18.23	19.87	18.14	18.18	17.44	21.13	21.79	20.8	16.07	18.34	18.99	19.03	17.91	16.79	18.68	18.7593	1.58303
68	20.47	19.96	20.29	18.25	19.82	17.98	20.49	18.4	19.8	19.35	16.95	18.76	17.91	18.02	18.23	18.9787	1.11353
72	20.44	22.41	22.76	19.77	18.96	20.2	17.87	17.13	19.87	20.09	16.58	18.81	18.36	19.44	17.93	19.3747	1.73468
76	18.77	18.73	18.43	18.88	18.36	17.45	19.26	18.88	17.57	19.32	19.23	19.04	19.62	19.69	18.21	18.7627	0.665512
80	17.59	18.13	17.88	18.81	16.83	19.01	18.68	18.64	16.82	18.1	17.63	16.79	18.78	14.93	18.56	17.812	1.09989
84	20.82	19.77	19	16.9	17.72	16.46	17.2	14.26	17.62	17.38	14.09	16.97	16.12	16.32	15.33	17.064	1.84381
88	17.9	16.49	16.78	18.49	13.09	15.87	17.39	16.07	17.98	15.62	17.17	20.19	15.72	18.16	16.07	16.866	1.63816
92	15.28	16.6	16.35	19.61	15.73	14.17	19.92	13.22	13.98	13.99	19.13	15.86	16.77	14.72	16.15	16.0987	2.08043
96	14.67	16.95	13.59	14.67	13.67	15.55	16.35	16.08	14.39	15.72	13.76	17.67	13.8	14.61	16.14	15.1747	1.2834
100	14.72	14.73	15.3	16.6	15.9	16.95	15.43	18.42	17.35	18.14	16.86	15.29	15.78	13.79	15.77	16.0687	1.30262
104	16.06	14.65	15.62	13.38	11.88	16.82	13.57	15.59	14.74	13.42	15.29	15.76	15.42	15.74	16.38	14.9547	1.35008
108	16.28	16.67	12.92	13.58	15.42	17.9	13.87	13.9	13.54	16.63	16.45	15.67	14.78	16.85	14.08	15.236	1.52749
112	17.41	15.23	16.08	18.75	15.39	14.2	16.63	16.11	15.07	15.61	15.62	15.92	17.09	16.23	16.16	16.1	1.08415
116	14.17	14.62	12.35	13.14	13.38	17.36	14.37	13.85	15.29	14.48	14.78	15.95	16.28	15.08	15.71	14.7207	1.29595
120	16.1	15.22	15.08	15.5	11.48	13.91	12.51	13.14	13.72	14.22	15.13	14.09	14.11	14.85	14.35	14.2273	1.19901
124	10.95	15.6	12.75	15.99	11.33	15.85	13.6	12.95	13.97		17.04	16.38	12.86	11.94		13.9392	2.03308
128	13.09	15.55	13.36	13.67	13.97	15.09	15.17	16.52	15.21		12.17	13.41	13.85	11.91	14.5	14.105	1.30987
132	14.12	15.4	14.32	13.28	12.96	15.01	15.56	14.39	17.82	15.15	13.54	13.11	14.88	12.89	13.05	14.3653	1.33919
136	15.17	14.64	14.3	14.2	13.36	15.11	14.57	13.89	15.79	16.01	15.1	12.1	13.33	12.29	13.16	14.2013	1.17783
140	15.42	14.45	14.31	13.32	12.96	16.18	15.45	14.1	15.32	15.91						14.742	1.0857
144						13.73	14.82	12.15	13.84	13.92						13.692	0.965075
148						12.96	12.58	13.33	14.05	12.77						13.138	0.580319

## Sheet: 28
time (h)	R1					R2					R3					M	SD
0	3.85	3.07	3.18	3.55	3.29	3.05	3.87	3.58	3.15	3.62	3.51	3.18	3.99	3.49	3.52	3.46	0.299786
4	4.83	4.77	4.75	4.63	4.07	5.03	5.26	4.87	4.63	4.38	5.11	4.97	5.4	5.75	5.46	4.92733	0.432657
8	6.35	5.55	5.54	6.03	5.88	5.72	4.82	5.03	5.55	5.41	6.26	6.17	6.16	8.58	6.38	5.962	0.862531
12	7.46	7.68	7.69	6.7	6.67	7.65	7.23	7.63	7.82	7.07	6.15	6.67	6.58	6.51	6.93	7.096	0.535401
16	8.67	8.53	7.94	8.39	8.51	9.75	9.08	8.62	9.52	9.03	8.1	9.02	7.96	8.88	7.03	8.602	0.679361
20	9.67	10.24	9.57	10.02	10.66	10.55	10.67	10.12	10	9.53	10.3	9.52	9.18	10.21	10.06	10.02	0.4479
24	10.85	9.92	9.81	10.31	10.43	12.28	12.56	9.11	9.81	10.35	11.88	10.52	10.92	11.06	10.87	10.712	0.951549
28	12.07	12.18	10.2	10.98	11.96	15.35	15.44	9.94	9.88	10.56	13.94	11.91	14.38	14.3	11.93	12.3347	1.91307
32	13.27	12.96	13.74	12.4	13.44	12.23	15.58	15.83	12.82	13.88	15.8	15.52	14.98	13.84	14.74	14.0687	1.25225
36	17.2	16.67	16.79	15.55	15.7	17.51	16.87	16.38	15.56	17.15	14.97	12.97	15.14	16.96	16.89	16.154	1.19051
40	13.53	17.44	18.55	17.28	18.08	16.34	17.86	18.22	16.36	18.69	18.49	19.47	18.66	16.69	19.5	17.6773	1.52015
44	16.14	17.53	18.19	18.6	16.56	19.37	18.3	16.36	18.55	16.99	17.82	19.55	18.7	19.21	19.22	18.0727	1.13161
48	18.8	18.88	19.09	18.92	18.43	17.66	17.27	18.35	17.63	18.05	18.44	16.98	18.2	18.66	19.06	18.2947	0.658731
52	19.76	17.48	18.48	18.45	17.58	18.63	18.61	17.9	19.64	18.13	18.67	18.58	17.92	18.29	19.08	18.48	0.657321
56	18.61	19.78	18.67	19.21	20.14	19.43	17.64	17.88	18.31	16.53	18.53	17.93	19.35	18.52	19.2	18.6487	0.925287
60	17.99	18.71	18.53	18.51	17.99	19.28	19.61	19.58	19.17	17.21	17.8	17.11	17.83	18.25	16.45	18.268	0.926354
64	17.63	17.08	18.33	17.24	16.07	18.21	18.2	18.24	18.61	18.22	17.9	18.47	16.14	17.57	16.86	17.6513	0.815404
68	16.76	16.89	17.36	18.17	16.29	17.12	16.43	18.19	17.36	17.11	18.42	17.97	16.38	16.94	16.82	17.214	0.689729
72	17.24	17.21	18.51	17.39	17.92	16.46	13.35	14.45	17.38	14.16	17.67	17.01	19.76	16.7	17.39	16.84	1.68251
76	17.03	14.8	15.99	14.29	14.65	17.96	17.13	16.05	15.41	14.53	18.82	15.29	16.94	14.62	18.38	16.126	1.50115
80	15.78	16.77	15.77	13.38	15.06	14.82	14.65	16.31	15.32	15.08	16.04	14.7	15.57	15.65	15.24	15.3427	0.80876
84	15.52	15.29	14.61	14.6	11.05	13.07	13.9	15.76	14.3	14.58	14.68	16.75	14.24	14.33	12.25	14.3287	1.40004
88	13.16	16.14	12.96	13.85	14.69	16.8	16.14	17.6	15.35	15.91	13.69	13.11	11.65	14.58	12.71	14.556	1.7215
92	18.13	14.89	14.62	15.84	13.71	16	13.32	11.07	12.15	15.43	15.8	14.44	13.22	12.86	13.91	14.3593	1.76535
96	14.01	12.92	14.67	14.52	13.46	15.35	16.17	12.57	13.65	13.89	14.02	13.69	14.72	13.58	15.35	14.1713	0.965911
100	13.75	14.58	14.46	15.5	14.87	13.91	17.67	15.99	15.84	15.42	15.17	18.21	14.63	17.05	13.21	15.3507	1.427
104	15.58	13.85	14.46	13.39	15.02	13.49	15.71	12.85	13.92	13.66	17.34	13	15.1	12.43	12.68	14.1653	1.36105
108	15.45	14.291	12.32	14.67	13.91	13.59	15.75	15.67	14.34	14.82	13.45	12.86	13.45	13.58	12.96	14.0741	1.04725
112	13.21	12.88	13.56	14.03	12.78	15.22	15.18	14.43	13.26	14.33	13.84	14.58	15.32	12.55	14.21	13.9587	0.90668
116	13.66	15.42	14.21	12.24	15.01	12.58	13.69	14.28	14.16	13.39	13.43	15.57	13.28	12.69	12.97	13.772	1.00669
120	14.89	14.45	13.69	14.46	14.58	12.29	13.38	14.46	13.95	14.58						14.073	0.777775
124	13.13	13.31	14.08	13.26	13.85											13.526	0.414162

## Sheet: 31
time (h)	R1					R2					R3					M	SD
0	3.03	2.79	3.53	3.57	2.98	3.72	2.98	3.06	3.51	2.99	3.05	3.15	3.27	3.49	3.38	3.23333	0.280246
4	4.2	4.04	4.58	4.35	4.09	4.09	4.12	4.33	4.15	4.32	4.57	4.4	4.81	4.32	4.62	4.33267	0.228769
8	6	6.15	5.43	5.36	5.9	6.7	5.73	5.97	5.18	5.25	6.88	6.4	5.96	6.38	5.77	5.93733	0.509908
12	8.35	7.65	8.27	7.69	7.73	7.95	8.36	7.86	7.53	8.24	7.09	6.99	7.78	7.05	7.51	7.73667	0.456394
16	9.37	9.63	9.4	9.89	10.03	7.47	9.36	9.86	8.53	9.24	8.62	9.32	7.92	8.67	8.98	9.086	0.729332
20	10.96	11.03	10.78	10.78	10.94	10.36	10.63	9.48	9.52	9.15	9.23	9.67	9.12	9.44	10.5	10.106	0.741811
24	11.5	11.43	10.48	10.37	11.75	10.51	10.91	11.01	10.75	11.32	12.03	10.57	10.96	11.35	10.78	11.048	0.497252
28	12.51	12.77	12.35	11.79	12.53	11.88	11.05	12.03	12.56	12.73	13.98	13.72	12.79	12.36	14.95	12.6667	0.953682
32	14.57	14.06	13.78	14.31	13.27	13.39	14.53	13.89	13.71	14.55	15.86	13.84	14.81	15.49	15.37	14.362	0.771374
36	15.97	17.21	17.38	17.41	17.69	15.11	14.71	15.36	14.98	14.77	16.61	15.66	16.1	15.08	16.62	16.044	1.0465
40	20.17	18.08	18.98	19.56	19.71	15.37	15.87	16.42	16.83	15.97	17.03	17.17	17.28	16.68	17.11	17.482	1.49119
44	17.83	19.75	18.66	19.04	19.29	17.65	17.57	17.06	17.86	18.93	17.72	17.87	17.51	17.99	16.56	18.086	0.87204
48	18.56	18.51	18.65	17.69	18.23	18.1	17.26	18.53	17.39	19.07	19.04	18.32	18.9	18.41	18.24	18.3267	0.542464
52	18.52	19.01	18.8	17.88	18.23	19.45	18	17.52	17.98	18.07	18.05	20.16	17.72	19.07	17.48	18.396	0.762775
56	18.54	19.35	19.07	18.64	18.44	16.38	17.33	17.67	17.62	16.99	17.58	18.21	16.06	16.66	19.99	17.902	1.12772
60	17.46	17.56	16.73	15.98	17.29	17.93	17.83	16.84	17.39	18.21	17.48	17.45	18.43	18.99	18.49	17.604	0.760825
64	20.08	19.52	19.86	18.87	19.35	15.96	15.78	16.38	15.34	14.96	16.1	16.55	16.42	17.65	17.68	17.3667	1.75509
68	16.15	16.62	16.38	16.79	18.95	16.85	16.9	17.21	16.78	17.21	16.62	15.91	16.68	17.39	15.37	16.7873	0.794287
72	16.31	14.83	15.44	14.21	15.58	17.54	17.18	16.39	15.25	16.03	16.42	15.26	18.28	16.58	16.51	16.1207	1.06701
76	17.46	16.43	15.81	12.66	16.08	16.66	17.66	15.71	16.03	15.93	17.66	17.06	15.72	15.77	16.32	16.1973	1.20489
80	17.55	15.17	14.45	14.67	16.4	17.46	14.82	15.03	16.39	14.91	13.38	14.96	16.79	15.83	13.25	15.404	1.31097
84	12.83	13.35	12.12	12.52	13.19	15.77	13.18	14.25	13.69	16.52	13.51	17.14	14.43	14.33	16.76	14.2393	1.5955
88	15.44	12.56	13.02	13.43	12.81	15.8	14.9	15.21	14.98	13.69	15.31	14.34	14.75	14.94	14.26	14.3627	1.02789
92	12.03	12.26	11.15	14.01	13.82	13.33	15.22	14.98	15.05	13.96	14.51	15.81	14.93	14.91	15.01	14.0653	1.34299
96	14.62	15.15	10.28	13.72	12.91	17.8	15.95	16.38	17.21	15.33	14.3	16.05	13.08	14.77	13.15	14.7133	1.92007
100	10.81	14.68	15.53	11.41	11.78	11.45	12.96	11.33	12.21	12.87	15.75	13.78	14.71	12.83	13.7	13.0533	1.59107
104	13.67	13.54	16.07	13.33	13.21	11.32	11.78	12.69	15.03	12.11	15.15	14.32	12.01	12.79	13.28	13.3533	1.34252
108	11.93	16.75	12.28	14.16	11.99						11.36	16.3	12.18	12.04	11.49	13.048	1.98668
112	14.01	12.17	13.78	12.56	12.71											13.046	0.803822

## Sheet: 34
time (h)	R1					R2					R3					M	SD
0	3.53	3.6	3.51	3.3	3.48	2.86	2.92	3.05	2.89	3.43	3.65	2.98	3.34	3.39	3.01	3.26267	0.280649
4	4.37	3.98	4.58	4.39	4.86	4.45	4.46	4.44	4.39	4.73	4.63	3.44	4.24	4.73	4.69	4.42533	0.35067
8	5.46	5.38	5.69	5.31	4.92	5.35	4.78	5.63	5.36	4.98	6.62	5.67	6.24	5.5	5.93	5.52133	0.484132
12	6.21	6.18	6.03	6.37	6.42	7.8	7.98	6.56	6.35	6.92	7.45	7.23	7.21	7.78	7.09	6.90533	0.653298
16	8.4	8.06	8.36	8.46	7.28	9.21	8.77	9.18	8.38	9.46	9.41	9.03	8.74	9.36	8.66	8.71733	0.592326
20	10.11	9.02	9.77	10.07	9.86	10.75	10.04	9.05	10.78	10.95	10.87	9.85	9.26	9.93	10.04	10.0233	0.618335
24	10.3	11.62	10.79	10.82	11.26	11.21	10.89	11.32	11.57	11.28	11.45	11.51	10.9	11.25	12.14	11.2207	0.437908
28	10.89	12.16	10.97	11.25	11.77	10.85	11.81	12.44	12.48	11.89	13.95	13.51	12.64	13.29	13.5	12.2267	1.01293
32	14.72	15.48	13.76	13.31	14.68	13.95	13.39	12.84	14.52	14.15	13.56	12.24	14.45	14.43	14.09	13.9713	0.819075
36	14.28	15.65	14.61	15.15	16.33	15.59	15.71	15.92	15.37	14.68	14.45	15.82	16.94	15.6	14.49	15.3727	0.760531
40	17.07	15.51	16.76	15.53	16.05	17.43	17.48	17.05	16.85	17.52	19.47	15.85	16.82	19.18	19.02	17.1727	1.25066
44	17.49	16.3	18.12	18.02	17.36	20.75	19.27	18.8	18.58	19.31	17.22	18.39	17.67	16.83	17.53	18.1093	1.12511
48	17.69	17.57	17.76	17.79	18.3	18.03	17.05	18.01	18.88	18.72	18.51	18.24	17.25	17.21	17.93	17.9293	0.54138
52	14.25	18.67	17.96	17.77	18.35	18.94	18.13	16.41	17.1	16.97	17.9	16.7	16.81	14.73	15.37	17.0707	1.40811
56	15.62	19.52	19.03	18.76	17.11	16.69	18.12	14.84	12.9	13.02	17.13	17.01	15.96	17.41	13.89	16.4673	2.08455
60	16.22	17.26	13.62	16.42	15.57	16.38	16.4	17.5	14.8	15.55	16.61	17.72	14.33	14.42	15.08	15.8587	1.22536
64	16.77	17.05	17.09	16.03	14.67	17.9	17.45	15.08	15.65	14.99	16.13	17.22	13.16	12.78	13.45	15.6947	1.63441
68	16.44	15.83	17.65	18.11	17.32	15.86	17.45	18.44	17.39	18.05	14.96	16.06	17.68	17.06	16.08	16.9587	1.02127
72	14.51	15.43	15.06	15.21	14.93	14.23	15.15	14.63	15.19	16.03	14.97	12.95	13.92	15.01	15.74	14.864	0.754366
76	16.57	16.75	15.3	14.89		16.09	16.55	15.66	15.01	14.88	16.78	14.61	12.26	13.38	13.91	15.1886	1.35343
80	14.2	16.91	12.95	13.26		15.89	14.68	14.91	11.32	13.25	13.7	11.71	11.57	12.71	12.83	13.5636	1.62602
84	12.62	13.68	17.4	16.32	13.84	16.18	17.12	15.92	16.32	17.05	13.64	13.67	14.71	14.83	13.58	15.1253	1.56856
88	17.34	16.47	13.75	14.73	13.35	12.61	13.54	13.28	12.75	12.91	14.67	15.27	14.34	15.03	14.78	14.3213	1.36238
92	16.53	15.63	11.19	15.08	14.33	13.7	10.89	11.25	10.57		14.78	12.21	13.05	12.86	13.38	13.2464	1.87632
96	12.85	13.83	12.95	13.26							13.08	15.74	14.99	13.03	12.15	13.5422	1.13649
100	12.03	12.81	14.28	11.99	10.96						13.3	12.78	13.65	13.05	12.91	12.776	0.93493
