# Supplementary material for: Development of Sarcophaga princeps Wiedemann (Diptera: Sarcophagidae) Under Constant Temperature and Its Implication in Forensic Entomology
Source: Insects. 2025 Nov 11;16(11):1153. doi: 10.3390/insects16111153 (PMC12653046; doi:10.3390/insects16111153)
Supplement: Supplementary file 1 [file insects-16-01153-s001.zip › Supplementary Materials/Table S3 pupae data of S. princeps.xlsx]

## Sheet: Pupal body weight (g)
34°C		34°C	31°C	28°C	25°C	22°C	19°C	16°C
0.0832	1	0.0832	0.1021	0.1078	0.106	0.1043	0.0976	0.1302
0.0795	2	0.0795	0.0921	0.1085	0.1067	0.1156	0.1351	0.1063
0.0906	3	0.0906	0.1395	0.1175	0.1058	0.1197	0.1206	0.1046
0.0973	4	0.0973	0.0885	0.1227	0.1322	0.1023	0.1182	0.1027
0.0954	5	0.0954	0.0821	0.1316	0.1192	0.1287	0.1055	0.1255
0.0994	6	0.0994	0.107	0.1182	0.089	0.0987	0.1112	0.1078
0.0885	7	0.0885	0.08725	0.1075	0.1198	0.1149	0.1272	0.1079
0.0823	8	0.0823	0.09032	0.0935	0.1049	0.1269	0.1275	0.1052
0.094	9	0.094	0.09921	0.1073	0.0889	0.1158	0.0998	0.1223
0.1221	10	0.1221	0.1253	0.0972	0.1027	0.1291	0.0887	0.1066
0.1092	11	0.1092	0.1201	0.1271	0.0884	0.1357	0.1088	0.0933
0.0965	12	0.0965	0.0998	0.1208	0.1213	0.0998	0.0921	0.1072
0.0913	13	0.0913	0.0699	0.1199	0.1246	0.1169	0.0876	0.1133
0.0874	14	0.0874	0.1286	0.1095	0.1237	0.1062	0.1206	0.1172
0.0821	15	0.0821	0.0896	0.1254	0.1332	0.1269	0.0892	0.1264
0.0651	16	0.0651	0.1121	0.1049	0.0999	0.1028	0.0903	0.1156
0.0889	17	0.0889	0.1113	0.1087	0.0885	0.1221	0.1185	0.1281
0.0881	18	0.0881	0.1147	0.1023	0.1296	0.1152	0.0932	0.1091
0.1207	19	0.1207	0.111	0.1149	0.1039	0.1266	0.1306	0.1063
0.0821	20	0.0821	0.0905	0.1022	0.1145	0.1205	0.0961	0.1082
0.0997	21	0.0997	0.1055	0.0998	0.1213	0.1121	0.0801	0.1145
0.1128	22	0.1128	0.1142	0.1212	0.1039	0.1152	0.0976	0.1186
0.1241	23	0.1241	0.0935	0.1007	0.1125	0.1266	0.1097	0.1129
0.0879	24	0.0879	0.1106	0.0997	0.0998	0.1205	0.095	0.1256
0.1054	25	0.1054	0.0727	0.1115	0.0866	0.1121	0.1062	0.1067
0.1257	26	0.1257	0.0819	0.1118	0.0963	0.1138	0.0904	0.1098
0.0806	27	0.0806	0.0864	0.0877	0.1158	0.1127	0.0745	0.1275
0.0805	28	0.0805	0.066	0.0838	0.0998	0.1195	0.0932	0.109
0.1229	29	0.1229	0.0787	0.1025	0.1132	0.1158	0.0813	0.1027
0.1144	30	0.1144	0.108	0.1121	0.1128	0.1162	0.0979	0.1156
0.09	31	0.09	0.0871	0.1191	0.1142	0.0998	0.0889	0.1165
0.1281	32	0.1281	0.1049	0.1128	0.1237	0.1256	0.0966	0.1159
0.0751	33	0.0751	0.0972	0.1128	0.1086	0.1348	0.1037	0.1087
0.0808	34	0.0808	0.1146	0.117	0.1128	0.1032	0.1172	0.1127
0.0803	35	0.0803	0.1146	0.0993	0.0967	0.1203	0.0802	0.1095
0.1082	36	0.1082	0.1193	0.1082	0.1038	0.1005	0.0942	0.1031
0.0897	37	0.0897	0.1172	0.1229	0.1235	0.1055	0.0756	0.1004
0.0962	38	0.0962	0.1042	0.1142	0.1283	0.1085	0.1132	0.1059
0.0852	39	0.0852	0.118	0.1011	0.0915	0.1124	0.1114	0.1165
0.1052	40	0.1052	0.0835	0.1442	0.1096	0.0815	0.0952	0.1184
0.1012	41	0.1012	0.0996	0.1307	0.1147	0.1063	0.1094	0.1114
0.0987	42	0.0987	0.0992	0.0937	0.1385	0.0855	0.0989	0.0905
0.1139	43	0.1139	0.0913	0.1118	0.1156	0.1022	0.1005	0.1111
0.095	44	0.095	0.1078	0.1056	0.1149	0.0795	0.0796	0.1095
0.0829	45	0.0829	0.1192	0.0963	0.1198	0.1019	0.0907	0.1242
0.0786	46	0.0786	0.0952	0.1203	0.1186	0.1048	0.0772	0.0865
0.0805	47	0.0805	0.0919	0.1175	0.1038	0.1086	0.0844	0.0947
0.1018	48	0.1018	0.1145	0.111	0.0987	0.0932	0.0908	0.1193
0.0903	49	0.0903	0.0875	0.1179	0.1038	0.0845	0.0965	0.1285
0.1113	50	0.1113	0.0795	0.1069	0.0978	0.1193	0.1004	0.1148
0.1044	51	0.1044	0.0996	0.1117	0.1131	0.0988	0.1268	0.0945
0.089	52	0.089	0.0757	0.1235	0.1292	0.0855	0.1111	0.1047
0.085	53	0.085	0.084	0.1148	0.0979	0.0778	0.1035	0.1069
0.0845	54	0.0845	0.0811	0.1325	0.1125	0.1091	0.1277	0.1048
0.0796	55	0.0796	0.108	0.1059	0.0991	0.1047	0.0931	0.0731
0.0783	56	0.0783	0.1104	0.1257	0.1296	0.1108	0.105	0.099
0.0815	57	0.0815	0.0879	0.1185	0.1099	0.0908	0.1234	0.0732
0.1007	58	0.1007	0.0815	0.1122	0.1096	0.1111	0.0886	0.111
0.0798	59	0.0798	0.0864	0.1122	0.1093	0.1072	0.0893	0.0907
0.0915	60	0.0915	0.1052	0.1049	0.1209	0.1174	0.0986	0.0876
0.1281	Max	0.1281	0.1395	0.1442	0.1385	0.1357	0.1351	0.1302
0.0651	Min	0.0651	0.066	0.0838	0.0866	0.0778	0.0745	0.0731
0.0944167	Avg	0.0944167	0.0990763	0.111725	0.11058	0.109738	0.100933	0.108838
0.014535	SD	0.014535	0.0157281	0.0113058	0.0125044	0.0134771	0.0150841	0.0122119

## Sheet: Pupal body length (mm)
	34°C	31°C	28°C	25°C	22°C	19°C	16°C
1	10.79	9.91	10.83	10.13	12.34	10.62	10.65
2	11.67	11.52	10.05	10.8	11.6	10.29	10.6
3	10.61	11.37	11.23	11.09	10.86	9.66	10.77
4	10.36	10.35	11.38	10.86	10.97	9.13	10.43
5	10.5	11.12	12.01	11.25	11.38	10.44	10.6
6	10.14	11.12	12.15	10.45	10.89	10.83	10.57
7	10.69	10.67	10.45	10.34	11.27	11.07	10.37
8	10.54	11.15	10.75	10.47	9.54	10.92	9.99
9	11.03	11.11	11.38	10.59	10.53	10.24	10.66
10	11.03	11.1	10.95	11.14	10.64	10.24	10.36
11	9.95	10.3	10.59	10.43	11.48	9.53	10.34
12	11.02	11.44	10.18	9.67	11.8	9.46	10.29
13	10.28	10.34	10.87	10.78	11.45	9.77	9.72
14	11.06	11.34	11.67	10.25	10.88	10.86	10.59
15	10.34	10.15	11.41	10.82	11.51	10.43	9.39
16	11.04	10.95	11.35	11.51	11.4	10.78	9.86
17	11.47	10.78	11.02	11.26	11.04	10.12	10.1
18	10.55	11.47	11.79	10.42	10.5	10.76	10.54
19	9.72	9.68	10.83	10.57	10.93	9.38	9.66
20	10.91	11.21	9.95	11.16	11.07	9.77	10.65
21	9.99	11.25	10.25	11.96	10.96	10.59	10.42
22	10.49	10.55	10.38	10.47	10.66	11.04	9.85
23	11.37	11.19	10.67	10.59	10.99	11.35	10.43
24	11.05	11.35	10.12	10.81	10.66	11.4	10.28
25	10.42	11.44	10.7	9.49	10.48	11.49	10.33
26	10.66	10.23	11.19	10	10.82	11.08	10.04
27	10.8	10.24	10.26	11.08	10.42	10.54	11.11
28	10.73	10.43	10.67	10.92	10.25	11.29	10.21
29	10.36	10.81	11.58	9.94	10.73	10.56	10.65
30	10.62	10.54	10.69	11.11	10.57	11.27	10.31
31	9.65	10.02	10.82	10.69	10.76	11.68	10.55
32	9.99	11.1	10.63	10.03	10.44	10.99	10.29
33	10.79	10.98	10.98	10.19	10.45	11.03	10.47
34	11.67	11.1	10.86	10.18	11.05	11.13	10.75
35	10.61	10.98	10.39	11.34	10.38	10.51	10.31
36	10.36	11	11.05	10.59	10.25	11.47	10.75
37	10.5	10.26	11.21	10.93	10.8	11.49	10.52
38	10.14	10.12	11.07	10.59	10.15	11.28	10.74
39	10.69	10.05	10.96	10.47	10.62	11.55	9.73
40	11.54	10.5	10.58	10.69	10.61	11.5	10.16
41	10.03	10.5	10.06	10.8	11.13	11.29	11.7
42	11.03	10.16	11.25	10.63	11.17	12.09	11.2
43	9.95	10.76	11.08	10.85	10.86	11.96	11.02
44	11.02	10.14	11.21	9.94	10.93	11.63	9.85
45	10.28	9.65	10.39	10.22	9.9	10.92	10.17
46	11.06	9.96	10.96	11.26	10.87	10.68	10.49
47	10.34	10.12	10.87	11.19	9.78	11.82	11.01
48	11.04	9.76	10.06	11.07	10.24	11.59	11.38
49	11.47	10.59	10.73	9.87	10.8	11.53	10.54
50	10.55	10.13	10.52	10.21	10.25	10.67	10.03
51	9.72	10.98	10.38	10.86	9.66	10.5	9.9
52	10.91	10.1	10.45	10.59	10.75	10.63	10.09
53	9.99	11.63	10.39	10.61	9.94	11.32	10.47
54	10.49	10.2	11.25	11.37	11.42	10.94	9.91
55	11.37	10.81	11.05	10.88	10.54	10.27	10.24
56	11.05	10.99	11.07	11.37	10.43	10.59	10.67
57	10.42	10.97	10.82	11.26	10.64	10.49	9.77
58	10.66	10.17	10.36	10.78	10.68	11.19	10.57
59	10.8	10.51	10.45	10.28	10.59	10.53	10.42
60	10.59	11.04	11.25	11.12	10.82	11.24	10.85
Max	11.67	11.63	12.15	11.96	12.34	12.09	11.7
Min	9.65	9.65	9.95	9.49	9.54	9.13	9.39
Avg	10.6483	10.6732	10.8417	10.687	10.7588	10.8237	10.4053
SD	0.487683	0.526123	0.49021	0.488506	0.514765	0.663115	0.431181

## Sheet: Pupal body width
	34°C	31°C	28°C	25°C	22°C	19°C	16°C
1	4.37	4.27	4.12	3.88	4.44	4.17	4.23
2	4.25	4.48	4.25	4.43	4.57	4.47	4.1
3	4.01	4.04	4.09	4.66	4.6	4.72	4.33
4	4.08	4.05	4.15	4.39	4.45	4.53	3.99
5	4.73	4.23	4.23	4.18	4.34	4.28	4.24
6	3.99	4.15	4.26	4.2	4.5	4.45	4.28
7	4.61	4.06	4.38	4.22	4.47	4.35	4.25
8	4.33	4.25	4.47	4.37	4.78	4.29	4.1
9	4.46	4.23	4.3	4.38	4.44	4.33	4.15
10	3.74	4.16	4.26	4.45	4.66	3.92	4.21
11	4.17	4.3	4.28	4.47	4.45	4.41	4.62
12	4.25	4.28	4.3	4.44	4.73	4.03	4.24
13	4.5	4.41	4.41	4.13	4.52	4.69	4.28
14	4.12	4.19	4.08	4.02	4.38	4.56	4.39
15	4.41	4.37	3.96	4.28	4.28	4.27	4.45
16	4.06	4.52	4.07	4.5	4.45	4.13	4.62
17	4.34	4.55	4.63	4.04	4.25	4.17	4.22
18	4.42	4.49	4.22	4.96	4.68	4.32	4.44
19	4.23	4.82	4.5	4.13	4.77	4.34	4.57
20	4.3	4.63	4.13	4.19	4.33	4.51	4.23
21	4.41	4.46	4.19	4.59	4.61	4.75	4.49
22	4.58	4.42	4.28	4.23	4.3	4.6	4.52
23	4.45	4.58	4.09	4.48	4.65	4.61	4.19
24	4	4.03	4.63	4.44	4.66	4.3	4.09
25	4.18	4.54	4.25	4.05	4.4	4.44	4.34
26	4.38	4.31	4.21	4.46	4.69	4.76	4.15
27	4.05	4.02	4.31	4.49	4.81	4.56	4.14
28	4.42	4.05	4.35	4.81	4.79	4.59	4.3
29	4.16	4.75	4.28	4.43	4.57	4.91	4.15
30	4.27	4.47	4.41	4.02	4.41	4.44	4.31
31	4.07	4.15	4.25	4.57	4.43	4.57	4.26
32	3.98	4.5	4.21	4.17	4.57	4.35	4.06
33	4.37	4.37	4.14	4.04	4.53	4.54	4.54
34	4.25	4.46	4.43	4.36	4.39	4.3	4.45
35	4.01	4.43	4.58	4.21	4.35	4.24	4.2
36	4.08	4.25	4.62	4.14	4.33	4.7	4.66
37	4.73	4.12	4.27	4.23	4.53	4.45	4.44
38	3.99	4.25	4.19	4.43	4.48	4.58	4.3
39	4.61	4.43	4.31	4.72	4.67	4.55	4.37
40	4.33	4.17	4.4	4.96	4.56	4.47	4.4
41	4.46	4.28	4.22	4.18	4.34	4.49	4.3
42	3.74	4.59	4.38	4.29	4.52	4.75	4.36
43	4.17	4.31	4.46	4.17	4.45	4.44	4.39
44	4.25	4.29	4.47	4.56	4.16	4.65	4.47
45	4.5	4.01	4.12	3.94	3.96	4.31	4.5
46	4.12	3.95	4.14	4.48	4.18	4.89	4.28
47	4.41	3.99	4.29	4.05	3.99	4.33	4.31
48	4.06	3.84	4.57	4.17	4.05	4.29	4.35
49	4.34	4.21	4.06	4.02	4.08	4.63	4.49
50	4.42	4.25	4.5	4.39	3.95	4.73	4.69
51	4.23	4.08	4.59	4.56	4.26	4.82	4.47
52	4.3	4.17	4.24	4.9	4.34	4.81	4.31
53	4.41	4.26	4.49	4.45	4.48	4.67	4.43
54	4.58	4.05	4.49	4.34	4.12	4.55	4.46
55	4.45	3.98	4.15	4.09	4.24	4.78	4.44
56	3.85	4.08	4.53	4.13	4.3	4.82	3.99
57	4.18	4.07	4.49	4.03	3.93	4.77	4.34
58	4.38	4.07	4.18	4.57	4.59	4.79	4.33
59	4.05	3.85	4.34	4.04	3.95	4.57	4.51
60	4.42	4.37	4.52	4.35	4.33	4.28	4.33
Max	4.73	4.82	4.63	4.96	4.81	4.91	4.69
Min	3.74	3.84	3.96	3.88	3.93	3.92	3.99
Avg	4.26683	4.26567	4.312	4.331	4.41733	4.50033	4.33417
SD	0.221807	0.216516	0.166202	0.250252	0.225117	0.220792	0.160775
